# Supplementary material for: Gut Microbiome and Serum Metabolome Profiles of Capsaicin with Cognitive Benefits in APP/PS1 Mice
Source: Nutrients. 2022 Dec 27;15(1):118. doi: 10.3390/nu15010118 (PMC9823564; doi:10.3390/nu15010118)
Supplement: Supplementary file 1 [file nutrients-15-00118-s001.zip]

Archive with 1 entries (1 files):
- nutrients-2078642-supplementary.pdf
